# Supplementary material for: Seroprevalence and Risk Factors of Crimean-Congo Hemorrhagic Fever in Cattle of Smallholder Farmers in Central Malawi
Source: Pathogens. 2021 Dec 10;10(12):1613. doi: 10.3390/pathogens10121613 (PMC8709441; doi:10.3390/pathogens10121613)
Supplement: Supplementary file 1 [file pathogens-10-01613-s001.zip]

Archive with 2 entries (2 files):
- Figure S1_Ratios of Optic densities for sample to Optic density for the positive control in percentages.pdf
- Table S1 Mean optic densities for positive and negative controls and their calculated ratios.pdf
